# Supplementary material for: Machine learning for comprehensive forecasting of Alzheimer’s Disease progression
Source: Sci Rep. 2019 Sep 20;9:13622. doi: 10.1038/s41598-019-49656-2 (PMC6754403; doi:10.1038/s41598-019-49656-2)
Supplement: Supplementary file 2 — Dataset 1 [file 41598_2019_49656_MOESM2_ESM.csv]

variable	mean	standard deviation	missing fraction
adas_commands_t0	0.576869322152341	0.8418686750252447	0.0005238344683080598
adas_commands_t1	0.566754617414248	0.899224391945479	0.007333682556312171
adas_commands_t2	0.6165611814345991	0.944180481752209	0.006809848088004222
adas_commands_t3	0.6514103246407663	0.9993807988856395	0.01571503404924046
adas_commands_t4	0.7159211927582535	1.049035754914323	0.01623886851754841
adas_commands_t5	0.7924178154825027	1.1507481947041087	0.012048192771084376
adas_commands_t6	0.816609977324263	1.1968693401941597	0.07595599790466212
adas_comprehension_t0	0.4019916142557652	0.724197101815298	0.0005238344683080598
adas_comprehension_t1	0.4124934106483922	0.7654484892210897	0.0062860136196961625
adas_comprehension_t2	0.41486557722720085	0.7821482085231936	0.0062860136196961625
adas_comprehension_t3	0.45633652822151227	0.8427854557646595	0.01623886851754841
adas_comprehension_t4	0.5295527156549521	0.9203097779968691	0.01623886851754841
adas_comprehension_t5	0.6017488076311606	1.0055395662306632	0.011524358302776316
adas_comprehension_t6	0.6629818594104309	1.0752294264010802	0.07595599790466212
adas_construction_t0	0.9426974143955277	0.8960051313584805	0.0005238344683080598
adas_construction_t1	0.933579335793358	0.9217202741273879	0.0062860136196961625
adas_construction_t2	0.9860305745914602	0.9392119225384671	0.0062860136196961625
adas_construction_t3	1.024240809802877	0.9906722781434528	0.01676270298585647
adas_construction_t4	1.0554075652637187	1.04932624531474	0.01676270298585647
adas_construction_t5	1.1134676564156947	1.0754214250844933	0.012048192771084376
adas_construction_t6	1.165340909090909	1.1567209226394755	0.07805133577789414
adas_delayed_word_recall_t0	7.966614090431124	2.512762957691122	0.0036668412781560855
adas_delayed_word_recall_t1	7.784769962982549	2.6787154248454725	0.0094290204295443
adas_delayed_word_recall_t2	7.9888771186440675	2.635196743078318	0.011000523834468257
adas_delayed_word_recall_t3	7.909699892818864	2.6841137214024875	0.022524882137244684
adas_delayed_word_recall_t4	8.13174772848744	2.639812986845802	0.019905709795704607
adas_delayed_word_recall_t5	8.030069185737094	2.722000631032442	0.01571503404924046
adas_delayed_word_recall_t6	8.181921546333143	2.6831210883914265	0.0785751702462022
adas_ideational_t0	0.5404649536794266	0.8807154365097705	0.0010476689366160086
adas_ideational_t1	0.5933544303797469	0.9609946351177504	0.006809848088004222
adas_ideational_t2	0.6022727272727273	0.9796988543841311	0.00890518596123624
adas_ideational_t3	0.7008524240809803	1.1385806145056163	0.01676270298585647
adas_ideational_t4	0.7581333333333333	1.180296791301043	0.01781037192247248
adas_ideational_t5	0.8168080593849417	1.2550971758158727	0.012048192771084376
adas_ideational_t6	0.9163822525597269	1.3400092097060075	0.07909900471451026
adas_naming_t0	0.6720824598183089	0.8848176001903584	0.0005238344683080598
adas_naming_t1	0.6347573839662447	0.9010423781919432	0.006809848088004222
adas_naming_t2	0.6432717678100264	0.9259813919725759	0.007333682556312171
adas_naming_t3	0.6986666666666667	1.000998612497666	0.01781037192247248
adas_naming_t4	0.7664	1.0814023488045568	0.01781037192247248
adas_naming_t5	0.8297985153764581	1.1516425918217468	0.012048192771084376
adas_naming_t6	0.8752127056154283	1.1972379811288107	0.07647983237297018
adas_orientation_t0	2.4815591679776268	2.017171427347119	0.0010476689366160086
adas_orientation_t1	2.570411392405063	2.1202447513057985	0.006809848088004222
adas_orientation_t2	2.63377308707124	2.1562131520222607	0.007333682556312171
adas_orientation_t3	2.8522364217252396	2.268955839174007	0.01623886851754841
adas_orientation_t4	2.9941395844432606	2.327470878477168	0.01676270298585647
adas_orientation_t5	3.1810710498409334	2.3483048461192566	0.012048192771084376
adas_orientation_t6	3.299119818285065	2.379551723123519	0.07752750130958619
adas_remember_instructions_t0	0.7823200559049615	1.1831793476884331	0.0005238344683080598
adas_remember_instructions_t1	0.8233738762559493	1.2919853981353457	0.0094290204295443
adas_remember_instructions_t2	0.8097883597883598	1.3045238575399736	0.009952854897852248
adas_remember_instructions_t3	0.8733974358974359	1.3758243823008929	0.019381875327396547
adas_remember_instructions_t4	0.9705882352941176	1.4795183406397379	0.020429544264012556
adas_remember_instructions_t5	1.0701009028146575	1.5808443532702283	0.013619696176008333
adas_remember_instructions_t6	1.1018359150889272	1.6106491076417322	0.08695652173913049
adas_spoken_language_t0	0.30354647099930115	0.6871424920114924	0.0005238344683080598
adas_spoken_language_t1	0.3149710068529257	0.7478857295909387	0.0062860136196961625
adas_spoken_language_t2	0.3610964681075382	0.8088691675279228	0.0062860136196961625
adas_spoken_language_t3	0.4023416711016498	0.869882112193956	0.01571503404924046
adas_spoken_language_t4	0.5007987220447284	0.9997999805064617	0.01623886851754841
adas_spoken_language_t5	0.5511393746687865	1.0637633672520421	0.011524358302776316
adas_spoken_language_t6	0.6414399092970522	1.1505102739133024	0.07595599790466212
adas_word_finding_t0	0.6617749825296996	0.8954516998206161	0.0005238344683080598
adas_word_finding_t1	0.702161307327359	0.9501882671813396	0.0062860136196961625
adas_word_finding_t2	0.749868212967844	1.0197218312370007	0.0062860136196961625
adas_word_finding_t3	0.8009579563597659	1.0804662318501543	0.01571503404924046
adas_word_finding_t4	0.9089456869009584	1.156066950789258	0.01623886851754841
adas_word_finding_t5	0.9899311075781664	1.2539938720679147	0.011524358302776316
adas_word_finding_t6	1.0980725623582765	1.315038916056763	0.07595599790466212
adas_word_recall_t0	6.035930584672715	1.7831252059404714	0.0005238344683080598
adas_word_recall_t1	5.912844842734143	1.844260071229499	0.0062860136196961625
adas_word_recall_t2	6.101124582674405	1.9314931712425343	0.0062860136196961625
adas_word_recall_t3	6.035270078180533	1.9985372326158535	0.01728653745416453
adas_word_recall_t4	6.237360298030878	2.0621692175557502	0.01571503404924046
adas_word_recall_t5	6.1863732767762665	2.11718740569542	0.012048192771084376
adas_word_recall_t6	6.418133636191565	2.150224137048416	0.07752750130958619
adas_word_recognition_t0	6.350647274633126	3.302729675156521	0.0005238344683080598
adas_word_recognition_t1	6.4604129168872415	3.493272554228845	0.010476689366160308
adas_word_recognition_t2	6.459928646934461	3.4456921212100156	0.00890518596123624
adas_word_recognition_t3	6.637899092365188	3.475264209088716	0.018858040859088487
adas_word_recognition_t4	6.837231713828082	3.5039633780540984	0.018858040859088487
adas_word_recognition_t5	7.190862068965518	3.576100674481266	0.012572027239392325
adas_word_recognition_t6	7.068420000000002	3.6599704219179494	0.08328968046097429
mmse_attention_calculation_t0	2.875734676742234	1.6920362351023621	0.16815086432687276
mmse_attention_calculation_t1	3.5425709515859767	1.6987987706994083	0.6862231534834993
mmse_attention_calculation_t2	2.749206349206349	1.8935875932454118	0.17496071241487687
mmse_attention_calculation_t3	3.317258883248731	1.803720520120936	0.6904138292299633
mmse_attention_calculation_t4	2.5639871382636654	1.9701768865928952	0.18543740178103718
mmse_attention_calculation_t5	3.0975039001560063	1.9186481225486662	0.6642221058145625
mmse_attention_calculation_t6	2.362397820163488	1.9654204713508574	0.2310110005238345
mmse_language_t0	7.90186817800168	0.9183965861042791	0.16815086432687276
mmse_language_t1	7.739130434782608	1.1903347859821678	0.6867469879518072
mmse_language_t2	7.764612452350699	1.2941170066632834	0.17548454688318493
mmse_language_t3	7.627118644067797	1.3541938008757712	0.6909376636982714
mmse_language_t4	7.5482936252414685	1.4970195713410188	0.1864850707176532
mmse_language_t5	7.38828125	1.5893995079584127	0.6647459402828706
mmse_language_t6	7.2955010224948875	1.7273513077505436	0.23153483499214245
mmse_orientation_t0	6.55698992443325	1.920998312407193	0.16815086432687276
mmse_orientation_t1	6.254590984974958	2.328033725349102	0.6862231534834993
mmse_orientation_t2	6.240317460317461	2.358879185191576	0.17496071241487687
mmse_orientation_t3	5.841793570219966	2.5318471346812235	0.6904138292299633
mmse_orientation_t4	5.741157556270096	2.597991546340055	0.18543740178103718
mmse_orientation_t5	5.3198127925117005	2.6236766599799197	0.6642221058145625
mmse_orientation_t6	5.345813478556841	2.6599066343642845	0.23048716605552644
mmse_recall_t0	0.8171704450041982	0.8845419061677393	0.16815086432687276
mmse_recall_t1	0.656093489148581	0.9487319177164008	0.6862231534834993
mmse_recall_t2	0.7853968253968254	1.0077364630882195	0.17496071241487687
mmse_recall_t3	0.7288135593220338	1.0139787126200677	0.6909376636982714
mmse_recall_t4	0.7038585209003215	0.969594621055538	0.18543740178103718
mmse_recall_t5	0.6357254290171607	0.9688533902760889	0.6642221058145625
mmse_recall_t6	0.6664397549353301	0.9720587515259452	0.23048716605552644
mmse_registration_t0	2.904911838790932	0.33727468237503433	0.16815086432687276
mmse_registration_t1	2.8831385642737897	0.43590846839672	0.6862231534834993
mmse_registration_t2	2.8971428571428572	0.40578134925272735	0.17496071241487687
mmse_registration_t3	2.8714043993231813	0.44346492649331054	0.6904138292299633
mmse_registration_t4	2.8591639871382637	0.4812610131922435	0.18543740178103718
mmse_registration_t5	2.800312012480499	0.598932927361793	0.6642221058145625
mmse_registration_t6	2.795779441797141	0.5999397703711022	0.23048716605552644
e4_count_t0	0.8045540796963947	0.6954297406030572	0.7239392352016762
e4_count_t1	0.8045540796963947	0.6954297406030572	0.7239392352016762
e4_count_t2	0.8045540796963947	0.6954297406030572	0.7239392352016762
e4_count_t3	0.8045540796963947	0.6954297406030572	0.7239392352016762
e4_count_t4	0.8045540796963947	0.6954297406030572	0.7239392352016762
e4_count_t5	0.8045540796963947	0.6954297406030572	0.7239392352016762
e4_count_t6	0.8045540796963947	0.6954297406030572	0.7239392352016762
had_dropout_t0	0.0	0.0	0.0005238344683080598
had_dropout_t1	0.0	0.0	0.0005238344683080598
had_dropout_t2	0.0	0.0	0.0005238344683080598
had_dropout_t3	0.0005241090146750524	0.02288742721268143	0.0005238344683080598
had_dropout_t4	0.0015723270440251573	0.03962139361117657	0.0005238344683080598
had_dropout_t5	0.028825995807127882	0.16731723692690595	0.0005238344683080598
had_dropout_t6	0.05907172995780591	0.2357589037080042	0.006809848088004222
has_alzheimers_t0	0.6940806705081194	0.460795717574632	0.0
has_alzheimers_t1	0.6940806705081194	0.460795717574632	0.0
has_alzheimers_t2	0.6940806705081194	0.460795717574632	0.0
has_alzheimers_t3	0.6940806705081194	0.460795717574632	0.0
has_alzheimers_t4	0.6940806705081194	0.460795717574632	0.0
has_alzheimers_t5	0.6940806705081194	0.460795717574632	0.0
has_alzheimers_t6	0.6940806705081194	0.460795717574632	0.0
medical_cardiovascular_t0	0.37297014143530643	0.4835942669563253	0.0
medical_cardiovascular_t1	0.37297014143530643	0.4835942669563253	0.0
medical_cardiovascular_t2	0.37297014143530643	0.4835942669563253	0.0
medical_cardiovascular_t3	0.37297014143530643	0.4835942669563253	0.0
medical_cardiovascular_t4	0.37297014143530643	0.4835942669563253	0.0
medical_cardiovascular_t5	0.37297014143530643	0.4835942669563253	0.0
medical_cardiovascular_t6	0.37297014143530643	0.4835942669563253	0.0
sex_f_t0	0.5437401781037192	0.49808312239971125	0.0
sex_f_t1	0.5437401781037192	0.49808312239971125	0.0
sex_f_t2	0.5437401781037192	0.49808312239971125	0.0
sex_f_t3	0.5437401781037192	0.49808312239971125	0.0
sex_f_t4	0.5437401781037192	0.49808312239971125	0.0
sex_f_t5	0.5437401781037192	0.49808312239971125	0.0
sex_f_t6	0.5437401781037192	0.49808312239971125	0.0
race_asian_t0	0.02938090241343127	0.1688717412322272	0.0015715034049240684
race_asian_t1	0.02938090241343127	0.1688717412322272	0.0015715034049240684
race_asian_t2	0.02938090241343127	0.1688717412322272	0.0015715034049240684
race_asian_t3	0.02938090241343127	0.1688717412322272	0.0015715034049240684
race_asian_t4	0.02938090241343127	0.1688717412322272	0.0015715034049240684
race_asian_t5	0.02938090241343127	0.1688717412322272	0.0015715034049240684
race_asian_t6	0.02938090241343127	0.1688717412322272	0.0015715034049240684
race_black_t0	0.022035676810073453	0.14679954277039212	0.0015715034049240684
race_black_t1	0.022035676810073453	0.14679954277039212	0.0015715034049240684
race_black_t2	0.022035676810073453	0.14679954277039212	0.0015715034049240684
race_black_t3	0.022035676810073453	0.14679954277039212	0.0015715034049240684
race_black_t4	0.022035676810073453	0.14679954277039212	0.0015715034049240684
race_black_t5	0.022035676810073453	0.14679954277039212	0.0015715034049240684
race_black_t6	0.022035676810073453	0.14679954277039212	0.0015715034049240684
race_native_american_t0	0.0005246589716684155	0.02289942585812692	0.0015715034049240684
race_native_american_t1	0.0005246589716684155	0.02289942585812692	0.0015715034049240684
race_native_american_t2	0.0005246589716684155	0.02289942585812692	0.0015715034049240684
race_native_american_t3	0.0005246589716684155	0.02289942585812692	0.0015715034049240684
race_native_american_t4	0.0005246589716684155	0.02289942585812692	0.0015715034049240684
race_native_american_t5	0.0005246589716684155	0.02289942585812692	0.0015715034049240684
race_native_american_t6	0.0005246589716684155	0.02289942585812692	0.0015715034049240684
race_other_t0	0.01626442812172088	0.1264906972847956	0.0015715034049240684
race_other_t1	0.01626442812172088	0.1264906972847956	0.0015715034049240684
race_other_t2	0.01626442812172088	0.1264906972847956	0.0015715034049240684
race_other_t3	0.01626442812172088	0.1264906972847956	0.0015715034049240684
race_other_t4	0.01626442812172088	0.1264906972847956	0.0015715034049240684
race_other_t5	0.01626442812172088	0.1264906972847956	0.0015715034049240684
race_other_t6	0.01626442812172088	0.1264906972847956	0.0015715034049240684
race_pacific_islander_t0	0.0005246589716684155	0.02289942585812677	0.0015715034049240684
race_pacific_islander_t1	0.0005246589716684155	0.02289942585812677	0.0015715034049240684
race_pacific_islander_t2	0.0005246589716684155	0.02289942585812677	0.0015715034049240684
race_pacific_islander_t3	0.0005246589716684155	0.02289942585812677	0.0015715034049240684
race_pacific_islander_t4	0.0005246589716684155	0.02289942585812677	0.0015715034049240684
race_pacific_islander_t5	0.0005246589716684155	0.02289942585812677	0.0015715034049240684
race_pacific_islander_t6	0.0005246589716684155	0.02289942585812677	0.0015715034049240684
race_white_t0	0.9312696747114375	0.2529949953542338	0.0015715034049240684
race_white_t1	0.9312696747114375	0.2529949953542338	0.0015715034049240684
race_white_t2	0.9312696747114375	0.2529949953542338	0.0015715034049240684
race_white_t3	0.9312696747114375	0.2529949953542338	0.0015715034049240684
race_white_t4	0.9312696747114375	0.2529949953542338	0.0015715034049240684
race_white_t5	0.9312696747114375	0.2529949953542338	0.0015715034049240684
race_white_t6	0.9312696747114375	0.2529949953542338	0.0015715034049240684
region_asia_t0	0.020953378732320588	0.1432282606611578	0.0
region_asia_t1	0.020953378732320588	0.1432282606611578	0.0
region_asia_t2	0.020953378732320588	0.1432282606611578	0.0
region_asia_t3	0.020953378732320588	0.1432282606611578	0.0
region_asia_t4	0.020953378732320588	0.1432282606611578	0.0
region_asia_t5	0.020953378732320588	0.1432282606611578	0.0
region_asia_t6	0.020953378732320588	0.1432282606611578	0.0
region_eastern_europe_t0	0.0178103719224725	0.13226171998902583	0.0
region_eastern_europe_t1	0.0178103719224725	0.13226171998902583	0.0
region_eastern_europe_t2	0.0178103719224725	0.13226171998902583	0.0
region_eastern_europe_t3	0.0178103719224725	0.13226171998902583	0.0
region_eastern_europe_t4	0.0178103719224725	0.13226171998902583	0.0
region_eastern_europe_t5	0.0178103719224725	0.13226171998902583	0.0
region_eastern_europe_t6	0.0178103719224725	0.13226171998902583	0.0
region_latin_america_t0	0.0	0.0	0.0
region_latin_america_t1	0.0	0.0	0.0
region_latin_america_t2	0.0	0.0	0.0
region_latin_america_t3	0.0	0.0	0.0
region_latin_america_t4	0.0	0.0	0.0
region_latin_america_t5	0.0	0.0	0.0
region_latin_america_t6	0.0	0.0	0.0
region_north_america_t0	0.6736511262441068	0.46887662167584543	0.0
region_north_america_t1	0.6736511262441068	0.46887662167584543	0.0
region_north_america_t2	0.6736511262441068	0.46887662167584543	0.0
region_north_america_t3	0.6736511262441068	0.46887662167584543	0.0
region_north_america_t4	0.6736511262441068	0.46887662167584543	0.0
region_north_america_t5	0.6736511262441068	0.46887662167584543	0.0
region_north_america_t6	0.6736511262441068	0.46887662167584543	0.0
region_northern_europe_t0	0.01990570979570456	0.13967631335782713	0.0
region_northern_europe_t1	0.01990570979570456	0.13967631335782713	0.0
region_northern_europe_t2	0.01990570979570456	0.13967631335782713	0.0
region_northern_europe_t3	0.01990570979570456	0.13967631335782713	0.0
region_northern_europe_t4	0.01990570979570456	0.13967631335782713	0.0
region_northern_europe_t5	0.01990570979570456	0.13967631335782713	0.0
region_northern_europe_t6	0.01990570979570456	0.13967631335782713	0.0
region_southern_europe_t0	0.07962283918281823	0.27070840892606696	0.0
region_southern_europe_t1	0.07962283918281823	0.27070840892606696	0.0
region_southern_europe_t2	0.07962283918281823	0.27070840892606696	0.0
region_southern_europe_t3	0.07962283918281823	0.27070840892606696	0.0
region_southern_europe_t4	0.07962283918281823	0.27070840892606696	0.0
region_southern_europe_t5	0.07962283918281823	0.27070840892606696	0.0
region_southern_europe_t6	0.07962283918281823	0.27070840892606696	0.0
region_western_europe_t0	0.18805657412257726	0.3907573403684886	0.0
region_western_europe_t1	0.18805657412257726	0.3907573403684886	0.0
region_western_europe_t2	0.18805657412257726	0.3907573403684886	0.0
region_western_europe_t3	0.18805657412257726	0.3907573403684886	0.0
region_western_europe_t4	0.18805657412257726	0.3907573403684886	0.0
region_western_europe_t5	0.18805657412257726	0.3907573403684886	0.0
region_western_europe_t6	0.18805657412257726	0.3907573403684886	0.0
age_t0	73.4090909090909	8.42142401685434	0.00890518596123624
age_t1	73.4090909090909	8.42142401685434	0.00890518596123624
age_t2	73.4090909090909	8.42142401685434	0.00890518596123624
age_t3	73.4090909090909	8.42142401685434	0.00890518596123624
age_t4	73.4090909090909	8.42142401685434	0.00890518596123624
age_t5	73.4090909090909	8.42142401685434	0.00890518596123624
age_t6	73.4090909090909	8.42142401685434	0.00890518596123624
height_t0	165.25186965811963	10.020958631238525	0.019381875327396547
height_t1	165.25186965811963	10.020958631238525	0.019381875327396547
height_t2	165.25186965811963	10.020958631238525	0.019381875327396547
height_t3	165.25186965811963	10.020958631238525	0.019381875327396547
height_t4	165.25186965811963	10.020958631238525	0.019381875327396547
height_t5	165.25186965811963	10.020958631238525	0.019381875327396547
height_t6	165.25186965811963	10.020958631238525	0.019381875327396547
weight_t0	71.01045380875217	14.543238813412135	0.030382399161864804
weight_t1	71.90683371298398	14.829165082745414	0.5400733368255631
weight_t2	71.0148732470334	14.55225084246761	0.028810895756940846
weight_t3	72.02250287026412	14.928003217884962	0.5437401781037192
weight_t4	70.96341195831049	14.605194853831524	0.04504976427448926
weight_t5	72.14301430143014	14.782081262377783	0.5238344683080147
weight_t6	71.13201042873695	14.775882566998378	0.09586170770036673
diastolic_blood_pressure_t0	75.91791177516903	8.2788295827855	0.01833420639078054
diastolic_blood_pressure_t1	75.09719241773962	9.546744788733534	0.023572551073860692
diastolic_blood_pressure_t2	75.28257291107533	9.923087619661233	0.02409638554216864
diastolic_blood_pressure_t3	75.15563991323211	9.80030632088282	0.034049240440021
diastolic_blood_pressure_t4	74.77090119435397	10.12961119522118	0.03509690937663701
diastolic_blood_pressure_t5	74.80362946912243	9.828253369329785	0.03300157150340488
diastolic_blood_pressure_t6	74.80393279877816	9.476110638680684	0.08538501833420642
systolic_blood_pressure_t0	134.77721451440755	14.802028707849866	0.01833420639078054
systolic_blood_pressure_t1	133.70614035087718	16.279487989902684	0.0246202200104767
systolic_blood_pressure_t2	133.54822580645163	16.872952908812064	0.02566788894709271
systolic_blood_pressure_t3	132.76235741444867	17.315846958107457	0.03562074384494496
systolic_blood_pressure_t4	132.6330076004343	16.896703691051005	0.03509690937663701
systolic_blood_pressure_t5	132.66747967479674	16.96524022915045	0.03352540597171294
systolic_blood_pressure_t6	132.20687679083093	16.484973056207977	0.08590885280251437
heart_rate_t0	67.26658662397723	8.237057869186449	0.01833420639078054
heart_rate_t1	67.38471849865951	9.581442849769676	0.023048716605552633
heart_rate_t2	67.36444802290214	9.775616061319592	0.02409638554216864
heart_rate_t3	67.69299674267101	9.762659579885801	0.03509690937663701
heart_rate_t4	67.45570652173913	9.797796449288846	0.03614457831325302
heart_rate_t5	67.89252842447212	9.606987871734542	0.03247773703509693
heart_rate_t6	67.88666285060103	9.811271721933595	0.08486118386589836
alanine_aminotransferase_t0	0.31766915227127074	0.13881123138647425	0.18124672603457304
alanine_aminotransferase_t1	0.31695949537335644	0.14881560365895852	0.18858040859088532
alanine_aminotransferase_t2	0.3129806872990333	0.1583509145587407	0.3483499214248298
alanine_aminotransferase_t3	0.31977674280879687	0.1780811226951299	0.4840230487166055
alanine_aminotransferase_t4	0.31804137216404627	0.15342855219347337	0.19958093242535357
alanine_aminotransferase_t5	0.32314750249750074	0.17885474693302944	0.47564169722367733
alanine_aminotransferase_t6	0.3174963307714186	0.18538030978689626	0.3865898376113148
alkaline_phosphatase_t0	1.2939805761843806	0.4579331465020102	0.1817705605028811
alkaline_phosphatase_t1	1.2966436666666683	0.45608107520795704	0.18805657412257726
alkaline_phosphatase_t2	1.3297961736934558	0.5749758346590936	0.3493975903614458
alkaline_phosphatase_t3	1.3332971996615917	0.5426366654214784	0.4840230487166055
alkaline_phosphatase_t4	1.3175556319580886	0.5224112509278322	0.20010476689366163
alkaline_phosphatase_t5	1.325685294117647	0.43740875627489006	0.4745940282870613
alkaline_phosphatase_t6	1.3434268175348718	0.5273541936800729	0.3865898376113148
aspartate_aminotransferase_t0	0.36581107661118056	0.10071514627185095	0.1817705605028811
aspartate_aminotransferase_t1	0.3640979381998257	0.10516316408148643	0.18910424305919327
aspartate_aminotransferase_t2	0.36148351487138064	0.11217594364070242	0.3483499214248298
aspartate_aminotransferase_t3	0.3589954636209796	0.11418633424505854	0.4840230487166055
aspartate_aminotransferase_t4	0.36410529308836176	0.10713702136695899	0.2016762702985856
aspartate_aminotransferase_t5	0.35938956666666527	0.12354843635429015	0.4761655316919853
aspartate_aminotransferase_t6	0.3598096527184732	0.12337597539393728	0.3865898376113148
cholesterol_t0	5.476007870665819	1.0326551023019808	0.17915138816134102
cholesterol_t1	5.407098985959447	1.1275397371917164	0.3284442116291252
cholesterol_t2	5.284155656667273	1.0738411681589768	0.4793085385018334
cholesterol_t3	5.2533002053388	1.1059245790946826	0.4897852278679937
cholesterol_t4	5.299653307189533	1.0628222552641173	0.33211105290728127
cholesterol_t5	5.239211413225914	1.0900879835021844	0.4798323729701415
cholesterol_t6	5.29914804659498	1.08999535506697	0.5128339444735464
creatine_kinase_t0	0.993698663853728	0.6175532895245353	0.006809848088004222
creatine_kinase_t1	0.9804134366925049	0.6458775536307161	0.18910424305919327
creatine_kinase_t2	0.9813275774736775	0.6468851940404519	0.1807228915662651
creatine_kinase_t3	0.9343132794068068	0.6589235862483347	0.4819277108433735
creatine_kinase_t4	0.9742402093484939	0.6839037263495219	0.03247773703509693
creatine_kinase_t5	0.9300197823936694	0.6523275341649927	0.4704033525405972
creatine_kinase_t6	0.9252053009883191	0.5922712742350157	0.2226296490309062
creatinine_t0	0.9478630719130201	0.22128427918508248	0.17915138816134102
creatinine_t1	0.9586283561107415	0.2267247148344815	0.18805657412257726
creatinine_t2	0.9762186016911291	0.24208954528494245	0.3467784180199057
creatinine_t3	0.9892026272525203	0.24137506812404982	0.4840230487166055
creatinine_t4	0.9698501003636764	0.23744615607279546	0.1980094290204295
creatinine_t5	1.0037945362681002	0.2504922313217808	0.47197485594552124
creatinine_t6	0.99492041161877	0.24179770300781597	0.3865898376113148
gamma_glutamyl_transferase_t0	2.327480739599383	1.7764573557714176	0.320062860136197
gamma_glutamyl_transferase_t1	2.3614518633540387	1.9387610216572928	0.32530120481927716
gamma_glutamyl_transferase_t2	2.4461546472875404	2.8783665422224294	0.4855945521215296
gamma_glutamyl_transferase_t3	2.369160708205654	2.060655759336802	0.48716605552645365
gamma_glutamyl_transferase_t4	2.4063498297983763	2.215792314468418	0.3331587218438973
gamma_glutamyl_transferase_t5	2.4316329966329953	2.308605181330465	0.48140387637506543
gamma_glutamyl_transferase_t6	2.4477956989247343	2.4128947657564175	0.5128339444735464
hematocrit_t0	0.4238093673218664	0.038504439049245685	0.14719748559455215
hematocrit_t1	0.4286526357199047	0.043237177200485755	0.3342063907805134
hematocrit_t2	0.42831844325153356	0.04193157019408607	0.31691985332634887
hematocrit_t3	0.4316669597069596	0.040989402848919235	0.48926139339968566
hematocrit_t4	0.42651694023569003	0.04051248072139302	0.17024620220010478
hematocrit_t5	0.4312142378559465	0.04183037085304568	0.47878470403352535
hematocrit_t6	0.4260361380798282	0.041919242526163074	0.3525405971712938
hemoglobin_t0	13.960806054206277	1.2263973663158625	0.00785751702462023
hemoglobin_t1	13.959756627553261	1.273132778229782	0.19643792561550555
hemoglobin_t2	13.88516922094508	1.311903621159351	0.17967522262964908
hemoglobin_t3	13.857833843017335	1.364902464624203	0.48611838658983764
hemoglobin_t4	13.890298102981037	1.3232804634118032	0.03352540597171294
hemoglobin_t5	13.803610286844721	1.3346312880446471	0.4704033525405972
hemoglobin_t6	13.828574650428479	1.3351409650050186	0.22577265584075434
hemoglobin_a1c_t0	5.813275803722506	0.7286944162307702	0.4840230487166055
hemoglobin_a1c_t1	5.8192413319601775	0.7429396146977122	0.4913567312729178
hemoglobin_a1c_t2	5.7922497072599555	0.7642401583907632	0.4887375589313777
hemoglobin_a1c_t3	5.796483971044468	0.7147746772200205	0.4934520691461498
hemoglobin_a1c_t4	5.787255909558078	0.7128766999924362	0.4903090623363018
hemoglobin_a1c_t5	5.816077616077616	0.7604623306401879	0.4960712414876899
hemoglobin_a1c_t6	5.820407040704068	0.7035380877525576	0.5238344683080147
indirect_bilirubin_t0	0.5140681766457891	0.24398564360270986	0.4840230487166055
indirect_bilirubin_t1	0.5166622182236228	0.25791183545343566	0.48926139339968566
indirect_bilirubin_t2	0.5182235110605226	0.2601914198766116	0.4913567312729178
indirect_bilirubin_t3	0.5200017519694561	0.2621011965491895	0.49292823467784175
indirect_bilirubin_t4	0.5225471761262351	0.27001398014938044	0.49659507595599794
indirect_bilirubin_t5	0.5086439831462727	0.2607177166671254	0.49397590361445787
indirect_bilirubin_t6	0.5102832407997147	0.255276213371404	0.5238344683080147
potassium_t0	4.340462193823212	0.3497951518913651	0.18019905709795703
potassium_t1	4.3571159232923895	0.4068371367724419	0.18962807752750133
potassium_t2	4.316992124341523	0.4223424340032093	0.34782608695652173
potassium_t3	4.300082688846729	0.4115765736296548	0.48716605552645365
potassium_t4	4.347183870260794	0.40848700862910603	0.20324777370350966
potassium_t5	4.315805168986084	0.42914171439723153	0.47302252488213725
potassium_t6	4.334550898203583	0.40340242216564176	0.38763750654793083
sodium_t0	1.4101970046083165	0.0249081791596208	0.3179675222629649
sodium_t1	1.409467520703955	0.029279572242775203	0.32530120481927716
sodium_t2	1.4068135921096556	0.02968286651859751	0.48245154531168155
sodium_t3	1.4071876064010986	0.029970422726559764	0.48716605552645365
sodium_t4	1.4106065359477324	0.030964986213863344	0.33211105290728127
sodium_t5	1.411059691482239	0.031241818289111947	0.4793085385018334
sodium_t6	1.4134175627240204	0.030439562734766983	0.5128339444735464
triglycerides_t0	1.5328402238717218	0.8323773336734878	0.18124672603457304
triglycerides_t1	1.583190889538272	0.896132494739665	0.32896804609743324
triglycerides_t2	1.5150510137126867	0.7992007840520781	0.4829753797799895
triglycerides_t3	1.515473658999475	0.783719392752642	0.4903090623363018
triglycerides_t4	1.5774046859322381	0.8426323954665708	0.3331587218438973
triglycerides_t5	1.5223315926814982	0.7632974503460994	0.48245154531168155
triglycerides_t6	1.5419990484346724	0.8789470720673561	0.5128339444735464
